# Supplementary material for: Comparative Study of Data Matrix Codes Localization and Recognition Methods
Source: J Imaging. 2021 Aug 27;7(9):163. doi: 10.3390/jimaging7090163 (PMC8471265; doi:10.3390/jimaging7090163)
Supplement: Supplementary file 1 [file jimaging-07-00163-s001.zip]

Archive with 60 entries (60 files):
- readme.txt
- annotations.txt
- DMX6h.jpg
- DMX5ae.jpg
- DMX5ad.jpg
- DMX5ac.jpg
- DMX5ab.jpg
- DMX6g.jpg
- DMX5aa.jpg
- DMX5z.jpg
- DMX6f.jpg
- DMX6e.jpg
- DMX5y.jpg
- DMX5x.jpg
- DMX6d.jpg
- DMX6c.jpg
- DMX6b.jpg
- DMX5w.jpg
- DMX5e.jpg
- DMX6a.jpg
- DMX5v.jpg
- DMX5u.jpg
- DMX5t.jpg
- DMX5s.jpg
- DMX5r.jpg
- DMX5q.jpg
- DMX5p.jpg
- DMX5n.jpg
- DMX2m.jpg
- DMX2l.jpg
- DMX2k.jpg
- DMX2j.jpg
- DMX2i.jpg
- DMX1a.jpg
- DMX2h.jpg
- DMX2g.jpg
- DMX5m.jpg
- DMX5l.jpg
- DMX5k.jpg
- DMX5j.jpg
- DMX5i.jpg
- DMX5o.jpg
- DMX5h.jpg
- DMX5g.jpg
- DMX5f.jpg
- DMX5d.jpg
- DMX5c.jpg
- DMX5b.jpg
- DMX5a.jpg
- DMX3c_small.jpg
- DMX1c.jpg
- DMX3a.jpg
- DMX3b_big.jpg
- DMX1b.jpg
- DMX2f_small.jpg
- DMX2e_small.jpg
- DMX2d_big.jpg
- DMX2c_big.jpg
- DMX2b.jpg
- DMX2a.jpg
