# Supplementary material for: Comparative Study of Data Matrix Codes Localization and Recognition Methods
Source: J Imaging. 2021 Aug 27;7(9):163. doi: 10.3390/jimaging7090163 (PMC8471265; doi:10.3390/jimaging7090163)
Supplement: Supplementary file 1 [file jimaging-07-00163-s001.zip › readme.txt]

Our Data Matrix code dataset:
-----------------------------
Focuses mainly on low-resolution images with one or more small Data Matrix codes in one image.
Data Matrix codes are rotated, perspective distorted, but not blurred.
Contains 111 Data Matrix codes in 3 categories:
-  21 Synthetic Data Matrix codes (DMX1*; low-resolution)
-  35 Data Matrix codes from specific manufacturing process-laser marked on metal tools (DMX2*, DMX3*; usually two or more Data Matrix code in the image)
-  55 Data Matrix codes from Internet images (DMX5*, DMX6*; low-resolution; usually one Data Matrix code in the image)

annotations.txt:
----------------
Annotations in form: <image without extension>=<encoded text> (if multiple Data Matrix codes are in image then texts are separated by |)
(coordinates of bounding box are not annotated, because we require Data Matrix code to be successfully decoded not only localized)
