# Supplementary material for: Comparative Study of Data Matrix Codes Localization and Recognition Methods
Source: J Imaging. 2021 Aug 27;7(9):163. doi: 10.3390/jimaging7090163 (PMC8471265; doi:10.3390/jimaging7090163)
Supplement: Supplementary file 1 [file jimaging-07-00163-s001.zip › annotations.txt]

DMX1a=1234|ABCD|A1B2C3|ABCD1234|EFGHIKLM|A1B2C3D4|ABC|X9Y8Z7|XYZ
DMX1b=Test1234|Test1234|Test1234|A1234|ABCDEFG1234567
DMX1c=This is a large Data Matrix No 1|This is a large Data Matrix No 1|This is a large Data Matrix No 2|This is a large Data Matrix No 2|This is Data Matrix No 3|XYZ|X9Y8Z7
DMX2a=W004109200002|W004109200003
DMX2b=W004109200002|W004109200003
DMX2c_big=W004109200002|W004109200003
DMX2d_big=W004109200001|W004109200003
DMX2e_small=W004109200003|W004109200001
DMX2f_small=W004109200003|W004109200001
DMX2g=W004245700121|W004245700159
DMX2h=W004245700140|W004245700126|W004245700122
DMX2i=W004346700821|W004346700824
DMX2j=W004346700826|W004346700815
DMX2k=W004346700830|W004346700838
DMX2l=W004346700905|W004346700917
DMX2m=W004346700911|W004346700891
DMX3a=W004109200002|W004109200003|W004109200003|W004109200001
DMX3b_big=W004109200003|W004109200002
DMX3c_small=W004109200003|W004109200002
DMX5a=9838450
DMX5aa=A2139066704ZGS001|0133654300004019AAQ01
DMX5ab=S01-00252
DMX5ac=56051100031
DMX5ad=26229533
DMX5ae=F306264
DMX5b=9841645
DMX5c=0100359148011134211000000000011715082210AB100613
DMX5d=support@gmail.com|support@gmail.com|support@gmail.com
DMX5e=10156634
DMX5f=ABCDEFG0123456789
DMX5g=AQ741 - PO E117 987#UT
DMX5h=12345678
DMX5i=1210
DMX5j=3453453453555453
DMX5k="COHERNENT MATRIX UV JUNE2013"|"COHERNENT MATRIX UV JUNE2013"
DMX5l=01034531200000111709112510ABCD1234
DMX5m=http://bk.dk/4506B/31223/nz
DMX5n=CN0H718CH5C007CR066ZA00
DMX5p=5413564661547380|9857774591511039
DMX5q=KR0F972N717669C5E1UTA00
DMX5r=KR0MU118397948180024A00
DMX5s=20195496
DMX5t=9956237K80249_ADO5000IAA5DO
DMX5u=001E20|00124D
DMX5v=MNL1X3L917GAA23063362|PSAFA7X3C21275
DMX5w="010506063250416621547340245161921723022810111176"
DMX5x=01076401343200201711040010WD2623|01076401343200201711040010WD2623|01076401343200201711040010WD2623|01076401343200201711040010WD2623
DMX5y="21546 F214S"
DMX5z=1524, 12:55:43, NK1
DMX6a=DataMatrixCode2|DataMatricCode|DataMatrixCode3|DataMatrixCode4
DMX6b="010506063250416621547340245161921723022810111176"
DMX6c="0104035999001512108920987615171231213300004532"
DMX6d=FNC1010123456789012310AA11BB17112916211a2b3c4d
DMX6e="Wikipedia, the free encyclopedia"
DMX6f=http://optional.is/required/|http://optional.is/required/|http://optional.is/required/
DMX6g=C05A00CS71|HLI4Ch63200Ch36400Ch200C0Ch12100CS59A00000000000000000000
DMX6h=A123458414.533|A123458614.705
